# Supplementary material for: Effect of Early Time-Restricted Eating on Metabolic Markers and Body Composition in Individuals with Overweight or Obesity
Source: Nutrients. 2024 Jul 9;16(14):2187. doi: 10.3390/nu16142187 (PMC11279456; doi:10.3390/nu16142187)
Supplement: Supplementary file 1 [file nutrients-16-02187-s001.zip]

Archive with 1 entries (1 files):
- nutrients-3089350-supplementary.pdf
